# Supplementary material for: Gut Microbiota Is Not Essential for Survival and Development in Blattella germanica, but Affects Uric Acid Storage
Source: Life (Basel). 2024 Jan 21;14(1):153. doi: 10.3390/life14010153 (PMC10821347; doi:10.3390/life14010153)
Supplement: Supplementary file 1 [file life-14-00153-s001.zip]

Archive with 1 entries (1 files):
- life-2750528-supplementary.xlsx
