# Supplementary material for: Gut Microbiota Is Not Essential for Survival and Development in Blattella germanica, but Affects Uric Acid Storage
Source: Life (Basel). 2024 Jan 21;14(1):153. doi: 10.3390/life14010153 (PMC10821347; doi:10.3390/life14010153)
Supplement: Supplementary file 1 [file life-14-00153-s001.zip › life-2750528-supplementary.xlsx]

## Sheet: S1A
Table S1. Weight of adults 0-48 hours after adult ecdysis (g) in all studied conditions
Females			Males
Control without autoclaved food	Control autoclaved food	Germ-free	Control without autoclaved food	Control autoclaved food	Germ-free
0.0605	0.0581	0.0689	0.0513	0.0454	0.0457
0.0812	0.0586	0.0663	0.0488	0.0484	0.0373
0.0718	0.0786	0.0677	0.0479	0.0497	0.0471
0.0755	0.0821	0.0811	0.0487	0.0486	0.0444
0.0559	0.0601	0.069	0.0412	0.0447	0.0477
0.0698	0.0639	0.0575	0.0446	0.0485	0.0447
0.0808	0.0696	0.0678	0.054	0.0471	0.046
0.056	0.0713	0.0578	0.0471	0.0437	0.0461
0.0729	0.0632	0.0578	0.0406	0.0462	0.0469
0.0726	0.0622	0.0603	0.039	0.0457	0.0468
0.0641	0.0637	0.0626	0.0446	0.0422	0.0451
0.074	0.0659	0.06	0.0536	0.0434	0.0421
0.0677	0.0608	0.0764	0.0475	0.0566	0.0425
0.0694	0.0621	0.065	0.0462	0.0586	0.0422
0.0675	0.0609	0.0628	0.0457	0.0503	0.0446
0.0624	0.0797	0.0702	0.0454	0.0522	0.0501
0.0635	0.0603	0.0621	0.0484	0.0488	0.0493
0.0681	0.0599	0.0738	0.0436	0.046	0.0476
0.0762	0.0578	0.0737	0.0457	0.0438	0.0451
0.0593	0.0602	0.064	0.0446	0.0436	0.0361
0.0719	0.0594	0.0699	0.0464	0.0426	0.048
0.0726	0.0647	0.0598	0.0461	0.0516	0.0448
0.08	0.0691	0.0736	0.0454	0.0455	0.0456
0.0664	0.0633	0.0824	0.0436	0.0472	0.0515
0.0583	0.0639	0.0788	0.0491	0.0482	0.0534
0.06	0.0462	0.0712	0.0418	0.0473	0.0406
0.0507	0.0611	0.08	0.0448	0.0437	0.049
0.0624	0.0665	0.0672	0.0415	0.0496	0.0458
0.0641	0.0684	0.0791	0.0433	0.048	0.0518
0.0589	0.0686	0.0727	0.0446	0.0456	0.0467
0.0557	0.0647	0.0819	0.0468	0.043	0.0448
0.0563	0.0606	0.0656	0.0442	0.047	0.046
0.0542	0.0571	0.0612	0.0419	0.048	0.0483
0.0575	0.0629	0.0666	0.0448	0.0481	0.0558
0.056	0.0628	0.0591	0.0439	0.0465	0.0514
0.0492	0.0581	0.0822	0.0437	0.0506	0.044
0.0562	0.0569	0.0671	0.0492	0.0434	0.0453
0.0614	0.0741	0.0631	0.0399	0.0437	0.05
0.0557	0.0567	0.0721	0.0476	0.0415	0.0425
0.0601	0.0742	0.0795	0.0438	0.0446	0.0559
0.0757	0.0834	0.0622	0.0485	0.0501	0.0474
0.082	0.0502	0.0819	0.0396	0.0407	0.0533
0.0699	0.0796	0.0656	0.0415	0.0402	0.048
0.0686	0.0629	0.0724	0.0462	0.0474	0.0487
0.0698	0.0637	0.0674	0.038	0.0475	0.0517
0.0645	0.0601	0.0749	0.0443	0.0514	0.0413
0.0658	0.0822	0.0795	0.0492	0.0483	0.0498
0.0554	0.0883	0.0638	0.0476	0.0483	0.046
0.0581	0.0942	0.0636	0.0464	0.0393	0.0408
0.0699	0.0864	0.0785	0.0567	0.0506	0.0439
0.0587	0.068	0.069	0.052	0.0439	0.0451
0.0688	0.0626	0.054	0.0449	0.0412
0.0624	0.0689	0.0611	0.0454	0.0417
0.0746	0.0597	0.06	0.0448	0.0448
0.0723	0.0632	0.0609	0.044	0.0419
0.0654	0.0617	0.0684	0.0543	0.0426
0.0636	0.0732	0.0601	0.0396	0.0455
0.0674	0.0516	0.0675	0.0436	0.046
0.0584	0.0526	0.0566	0.0421	0.0476
0.0627	0.0572	0.0654	0.0383	0.0501
0.0657	0.0577	0.0662	0.0432	0.0564
0.0661	0.0553	0.0619	0.0512	0.0429
0.0625	0.069	0.0627	0.0484	0.0525
0.0699	0.0615	0.0666	0.0459	0.0495
0.0669	0.0636	0.0504		0.0543
0.0478	0.0632	0.0633		0.0453
0.0648	0.0578	0.0603		0.048
	0.0656			0.0538
	0.059			0.0556
	0.0539			0.0422
	0.0779			0.0433
	0.0741			0.0416
	0.0786			0.0403
	0.0714			0.0436
	0.058			0.0522
	0.0731			0.0654
	0.0607			0.0496
	0.0595			0.0407
	0.0556			0.0396
	0.0565			0.0477
	0.0596			0.038
	0.0779			0.0428
	0.06			0.0413
	0.0746			0.0422
	0.0807			0.0484
	0.074			0.0407
	0.0683
	0.0736
	0.0731
	0.0911
	0.0529
	0.0531
	0.0661
	0.0604
	0.0585
	0.0609
	0.0609
	0.0643
	0.0612
	0.0657
	0.0562
	0.0589
	0.0544
	0.0451
	0.0573
